# Supplementary material for: Ets-1 global gene expression profile reveals associations with metabolism and oxidative stress in ovarian and breast cancers
Source: Cancer Metab. 2013 Jul 25;1:17. doi: 10.1186/2049-3002-1-17 (PMC4178218; doi:10.1186/2049-3002-1-17)
Supplement: Additional file 2 — List of enriched genes from each outlined module from Reactome FI global interaction network. [file 2049-3002-1-17-S2.xls]

## Sheet: Sheet1
Cell cycle regulation	ALMS1	FBX05	ATRIP	RNA splicing	CDC40	Metabolism	AAAS	NDUFA1	WNT signaling	WNT10A	Insulin synthesis/secretion	RPN1
	APITD1	PSMC3	CDC7		CPSF2		NUP107	NDUFA11		WNT10B		RPN2
	CASC5	PSMC4	DBF4		CPSF3		NUP160	NDUFA4		WNT2		SEC11C
	CENPH	PSMC6	MCM10		CSTF2		NUP205	NDUFA6		WNT2B		SEC61A1
	CENPI	PSMD10	MCM8		DHX9		NUP37	NDUFA9		WNT3		SEC61G
	CENPJ	PSMD12	ORC4L		HNRNPA0		NUP43	NDUFAB1		WNT4		SPCS2
	CENPK	PSMD13	POLA1		HNRNPH1		NUP50	NDUFB11		WNT5A		SPCS3
	CENPO	PSMD2	POLD3		HNRNPM		NUP88	NDUFB5		WNT5B		SRP14
	CENPQ	PSMD3	POLD4		NHP2L1		NUP93	NDUFB6		WNT7A		SRP19
	CENPT	PSMD5	POLE		NUDT21		POM121	NDUFB7		WNT7B		SRP9
	CEP110	PSMD7	POLE2		PCF11		RANBP2	NDUFB8		WNT8B		SRPRB
	CEP152	PSME3	PRIM2		PRPF8			NDUFS3				SSR2
	CEP70	PSMF1	RAD17		RBM5			NDUFS4				SSR3
	CEP76		RAD9B		RBM8A			NDUFS6				SSR4
	DYNLL1		RFC4		SF3A2			NDUFS7				TRAM1
	ERCC6L		RPA1		SF3B14			NDUFV2				TRAM2
	FAM33A		RPA2		SF3B3
	FGFR1OP		RPA4		SF3B5
	KIF18A				SF4
	KNTC1				SFRS1
	NDC80				SFRS2
	NUF2				SFRS7
	ODF2				SNRPA1
	OFD1				SNRPG
	PAFAH1B1				TXNL4A
	PMF1				UPF3B
	SDCCAG8
	TAOK1
	TSGA14
	TUBGCP3
	TUBGCP4
	TUBGCP5
	ZW10
	ZWILCH
