# Supplementary material for: Ets-1 global gene expression profile reveals associations with metabolism and oxidative stress in ovarian and breast cancers
Source: Cancer Metab. 2013 Jul 25;1:17. doi: 10.1186/2049-3002-1-17 (PMC4178218; doi:10.1186/2049-3002-1-17)
Supplement: Additional file 3 — List of enriched genes from the mitochondria and fatty acid metabolism pathways from GSEA analysis. [file 2049-3002-1-17-S3.xls]

## Sheet: Mitochondria.txt
Mitochondria	ABAT	Fatty acid metabolism	ACAA1
	ABCB7		ACAA2
	ABCB8		ACADL
	ABCF2		ACADM
	ACAA1		ACADS
	ACAA2		ACADSB
	ACAD8		ACADVL
	ACADL		ACAT1
	ACADM		ACOX1
	ACADS		ACOX3
	ACADSB		ACSL1
	ACADVL		ACSL3
	ACAT1		ACSL4
	ACP6		ACSL5
	ADCK2		ADH1A
	AFG3L2		ADH1B
	AK2		ADH1C
	AK3		ADH4
	ALAS1		ADH5
	ALDH2		ADH6
	ALDH4A1		ADH7
	AMACR		ADHFE1
	ANXA7		ALDH1A3
	APAF1		ALDH1B1
	APP		ALDH2
	ATP5B		ALDH3A1
	ATP5C1		ALDH3A2
	ATP5D		ALDH7A1
	ATP5E		ALDH9A1
	ATP5F1		CPT1A
	ATP5G1		CPT1C
	ATP5G2		CPT2
	ATP5G3		CYP4A11
	ATP5H		CYP4A22
	ATP5J		DCI
	ATP5L		ECHS1
	ATP5O		EHHADH
	ATP5S		GCDH
	ATPAF2		HADH
	ATPIF1		HADHA
	BAK1		HADHB
	BAX		HSD17B10
	BCAT2		HSD17B4
	BCKDHA
	BCKDHB
	BCKDK
	BCL2
	BCL2A1
	BCL2L1
	BCS1L
	BID
	BIK
	BNIP3L
	C10ORF28
	C14ORF2
	C16ORF3
	C1QBP
	C21ORF2
	C2ORF3
	CA5A
	CA5B
	CABC1
	CAD
	CASP2
	CASP8
	CASQ1
	CAT
	CDC42BPB
	CKMT2
	CLN3
	CLPX
	CNNM4
	CNOT7
	COQ7
	COX10
	COX11
	COX15
	COX4I1
	COX5A
	COX5B
	COX6A1
	COX6A2
	COX6C
	COX7A1
	COX7A2
	COX7B
	COX7C
	CPO
	CPS1
	CPT1A
	CRAT
	CROT
	CRY1
	CS
	CYBA
	CYBB
	CYC1
	CYCS
	CYP11A1
	CYP11B1
	CYP11B2
	CYP20A1
	CYP27A1
	CYP27B1
	CYP2E1
	CYP7A1
	DAP3
	DBT
	DCI
	DCTN6
	DECR1
	DGUOK
	DHODH
	DIABLO
	DLAT
	DLD
	DNASE2
	DNM1L
	DUT
	ECHS1
	EHHADH
	ERBB2
	ETFA
	ETFB
	ETFDH
	FAM3A
	FDX1
	FDXR
	FECH
	FH
	FIBP
	FPGS
	FXC1
	G6PD
	GATM
	GCDH
	GCK
	GLUD1
	GLUD2
	GLYAT
	GNAS
	GNLY
	GOT2
	GPD2
	GPX1
	GPX2
	GPX3
	GPX4
	GRB10
	HADHA
	HADHB
	HAX1
	HCCS
	HK1
	HMGCL
	HMGCS2
	HSPD1
	HSPE1
	HTATSF1
	IDH2
	IDH3B
	IMMT
	IVD
	LARS2
	LGALS3
	LYPLA2
	MAOA
	MAOB
	MAP3K1
	MB
	MBD3
	MDH2
	ME2
	ME3
	MFN2
	MIPEP
	MPO
	MPST
	MRPL11
	MRPL12
	MRPL13
	MRPL15
	MRPL16
	MRPL17
	MRPL18
	MRPL19
	MRPL2
	MRPL20
	MRPL22
	MRPL24
	MRPL28
	MRPL3
	MRPL33
	MRPL34
	MRPL35
	MRPL39
	MRPL4
	MRPL41
	MRPL42
	MRPL44
	MRPL46
	MRPL48
	MRPL49
	MRPS10
	MRPS11
	MRPS14
	MRPS15
	MRPS18B
	MRPS2
	MRPS22
	MRPS27
	MRPS30
	MRPS31
	MRPS33
	MRPS34
	MRPS35
	MRPS7
	MTCH1
	MTCH2
	MTERF
	MTHFD1
	MTHFD2
	MTIF2
	MTO1
	MTRF1
	MTX1
	MTX2
	MUT
	MYCBP
	NDUFA2
	NDUFA3
	NDUFA4
	NDUFA5
	NDUFA6
	NDUFA7
	NDUFA8
	NDUFAB1
	NDUFB1
	NDUFB2
	NDUFB3
	NDUFB4
	NDUFB5
	NDUFB6
	NDUFB7
	NDUFC1
	NDUFC2
	NDUFS1
	NDUFS2
	NDUFS3
	NDUFS4
	NDUFS6
	NDUFS8
	NDUFV2
	NFKBIL2
	NGFRAP1
	NME4
	NNT
	NR3C1
	NT5M
	OAT
	OTC
	OXA1L
	PC
	PCCA
	PCCB
	PCK2
	PDHA1
	PDHB
	PDHX
	PDK1
	PDK3
	PDK4
	PET112L
	PIN4
	PKLR
	PLA2G1B
	PLA2G2A
	PMPCB
	POLG2
	POLR1B
	POLRMT
	POPDC2
	POR
	PPOX
	PRDX3
	PRKCD
	PYCR1
	PYGB
	RAF1
	RAN
	SARDH
	SDHA
	SDHB
	SDHC
	SDHD
	SHMT2
	SIRT4
	SLC1A1
	SLC1A2
	SLC1A3
	SLC25A1
	SLC25A10
	SLC25A11
	SLC25A12
	SLC25A13
	SLC25A14
	SLC25A15
	SLC25A16
	SLC25A17
	SLC25A20
	SLC25A21
	SLC25A22
	SLC25A28
	SLC25A3
	SLC25A4
	SLC25A5
	SLC30A9
	SLC9A6
	SNCA
	SOD2
	SPG7
	SSBP1
	STAR
	STARD3
	SUCLG1
	SUPV3L1
	SURF1
	TAT
	TFAM
	TFB2M
	TIMM10
	TIMM17A
	TIMM17B
	TIMM22
	TIMM23
	TIMM44
	TIMM8A
	TIMM8B
	TK2
	TNFSF10
	TOMM20
	TOMM22
	TOMM34
	TOMM40
	TOMM70A
	TP53
	TPO
	TST
	TUFM
	TXN2
	TXNRD2
	UCP1
	UCP2
	UCP3
	UQCRB
	UQCRC1
	UQCRC2
	UQCRFS1
	UQCRH
	VAV1
	VDAC2
	VDAC3
	WARS2
	YME1L1
	YWHAE
